# Supplementary material for: Alpha band oscillations in common synaptic input are explanatory of the complexity of isometric knee extensor muscle torque signals
Source: Exp Physiol. 2024 Aug 20;109(11):1938–54. doi: 10.1113/EP092031 (PMC11522822; doi:10.1113/EP092031)
Supplement: Supplementary file 1 — Supplementary Material [file EPH-109-1938-s001.xlsx]

## Sheet: MU Characteristics
Participant characteristics (Table 1) and motor unit characteristics (Table 2) of the manuscript.
			Fatigued 20% of MVC					Fresh 20% of MVC
Participant No.	Sex	Age (yrs)	MU Number	Mean Discharge Rate (pps)	Mean ISI distance (ms)	ISI CV (%)		MU Number	Mean Discharge Rate (pps)	Mean ISI distance (ms)	ISI CV (%)		Time to Failure (s)	MVC (Nm)	20% MVC (N.m)	60% MVC (N.m)	Height (cm)	Mass (kg)	VL (mm)
1	M	28	7	9.81269	104.569	20.4168		8	8.8467	104.504	15.045		470	277.915	55.5829	166.749	182.5	70.6	5.4
2	M	21	6	8.69461	115.479	24.551		7	11.5617	87.697	22.6021		400	201.261	40.2523	120.757	177	57.2	4
3	M	57	11	8.47295	123.958	13.7107		12	7.96657	123.461	15.1232		500	174.747	34.9493	104.848	181	80	7.1
4	M	60	11	7.85809	135.891	13.73		12	7.03047	140.198	15.4411		440	143.463	28.6927	86.0781	184	68.4	3.1
5	M	30	6	13.1621	82.0381	24.3149		9	12.5903	92.1673	22.6075		100	256.941	51.3882	154.165	182.5	69	12.3
6	M	50	7	9.56971	107.12	16.06		6	10.4182	102.603	18.4783		500	203.66	40.7319	122.196	188	87	8.1
7	M	44	8	10.8902	96.5959	25.3657		8	9.24597	105.201	17.7377		500	223.549	44.7099	134.13	178.5	80	6.4
8	M	85	7	6.93498	148.973	22.9604		9	8.53336	113.232	15.8925		300	110.097	22.0194	66.0583	166.1	69	5.1
9	M	52	16	8.53453	117.431	20.626		18	7.02761	135.815	14.497		500	187.319	37.4639	112.392	174	72	3.1
10	M	20	8	7.59036	142.395	23.5291		10	8.47424	114.587	23.5545		280	175.508	35.1015	105.305	180	61	4.7
11	M	66	22	6.31325	162.11	12.5036		21	6.85101	141.58	12.7707		300	136.345	27.2691	81.8072	181	71.9	3.6
12	M	36	8	8.44578	120.148	22.6231		9	6.69739	140.048	18.5921		250	157.183	31.4365	94.3095	188	79	9.8
13	M	37	11	8.98345	113.804	15.1934		11	8.3575	115.786	18.6979		250	150.895	30.179	90.5371	170	62	3.3
14	M	44	6	7.40286	140.098	19.2681		7	8.4547	122.558	21.6505		125	174.513	34.9025	104.708	169	66	7.1
15	M	35	6	11.3533	89.5395	25.5107		10	10.7483	93.2989	19.1792		220	274.769	54.9538	164.861	174	79.5	7.9
16	M	50	7	6.94232	150.131	17.5714		9	7.48178	131.18	18.3638		500	147.044	29.4088	88.2264	176	105	13.8
17	M	45	11	9.65979	105.403	17.6541		15	9.113	103.384	15.6423		275	192.577	38.5154	115.546	168.9	66	6.9
18	M	23	6	10.8273	98.0483	27.0178		10	10.2393	96.1376	23.9584		170	177.045	35.409	106.227	177	59.7	8.2
19	M	58	11	9.11124	115.276	24.0639		7	7.23933	130.345	20.713		495	132.525	26.505	79.5151	179.3	76	4.6
20	M	51	7	6.20917	167.12	17.2412		10	8.53004	114.102	19.4794		500	149.146	29.8291	89.4874	172.5	70	3.4
21	M	41	6	7.83333	132.356	22.9166		7	7.11896	139.651	20.7922		250	199.799	39.9599	119.88	176	78	7.8
22	M	26	9	10.9214	96.3649	24.5157		8	8.95402	105.234	19.515		500	172.631	34.5263	103.579	179.5	73	14.6
23	M	40	6	7.84646	132.027	22.6744		6	10.6852	96.2351	23.3905		300	104.302	20.8604	62.5811	175.5	59	7
24	M	61	11	6.79532	152.052	14.677		9	6.17604	126.6	22.6658		150	105.473	21.0947	63.284	174	75	8.6
25	M	65	11	8.11745	124.505	21.0441		7	10.3343	91.9688	24.0946		400	119.533	23.9066	71.7198	173.2	84	6.2
26	M	26	8	8.53614	121.481	18.373		8	8.37591	117.072	13.677		300	293.166	58.6332	175.9	180.5	78	5.4
27	M	75	7	9.00882	119.53	26.1671		9	7.32087	141.722	24.3922		290	146.878	29.3756	88.1267	167.2	82	8.4
28	M	39	6	8.25833	130.478	24.5542		6	10.2947	101.448	24.0806		500	170.761	34.1522	102.457	188.5	88	12.6
29	M	48	13	8.42045	121.38	18.1569		12	7.76302	104.685	19.2985		400	101.367	20.2735	60.8205	165	62	4.6
30	M	29	6	11.7204	86.2026	25.0599		6	9.15247	106.526	24.06		75	225.683	45.1365	135.41	177.1	77	6.4
31	M	46	8	6.7875	153.153	16.1035		7	7.94366	123.255	17.7493		300	131.745	26.349	79.0471	164.2	64	9.5
32	M	29	9	11.8822	90.2547	23.6442		7	10.726	94.8207	24.8805		170	352.266	70.4533	211.36	185.4	76	4.8
33	M	41	9	11.1738	90.1086	20.5129		8	12.002	81.2977	18.7118		400	295.322	59.0645	177.193	193	83	7.4
34	M	59	9	6.57944	155.579	20.9223		10	6.71085	143.587	17.5577		320	162.359	32.4718	97.4153	182.5	82.5	4
35	F	43	8	8.85358	115.023	27.0156		6	8.73876	123.657	22.6385		400	149.285	29.857	89.571	177.5	69	11.6
36	M	35	6	8.00798	127.28	20.9041		6	8.98887	104.585	19.295		175	268.974	53.7948	161.384	183.4	93	6.2

## Sheet: CST-Torque Cross-Correlation 
Cross-correlation data which are presented in figure 8 of the manuscript.
10s Epoch	Fatigued 20% of MVC	Fresh 20% of MVC
Participant No.	CST x Torque - R	CST x Torque - R
1	0.482834	0.589211
2	0.37889	0.476766
3	0.446254	0.451335
4	0.564867	0.544916
5	0.407144	0.474158
6	0.601165	0.618516
7	0.387903	0.383835
8	0.612027	0.55376
9	0.389073	0.432766
10	0.50936	0.436683
11	0.338775	0.497874
12	0.462988	0.429357
13	0.482539	0.604408
14	0.451752	0.492955
15	0.492401	0.623602
16	0.392401	0.506353
17	0.522454	0.531846
18	0.376367	0.431467
19	0.349369	0.348817
20	0.444851	0.48883
21	0.371618	0.419311
22	0.493176	0.541567
23	0.485214	0.553398
24	0.394337	0.449183
25	0.425788	0.517174
26	0.474218	0.43841
27	0.491002	0.489438
28	0.330863	0.340726
29	0.444556	0.504301
30	0.485101	0.422327
31	0.314986	0.439892
32	0.405745	0.465928
33	0.48544	0.54368
34	0.509115	0.434878
35	0.383266	0.3761
36	0.493275	0.52783

## Sheet: Within-muscle Coherence Data
Within-muscle coherence data which are presented in figure 2 of the manuscript.
Fatigued 20% of MVC						Fresh 20% of MVC
Participant No.	Delta (0-5 Hz)	Alpha (5-15 Hz)	Low Beta (15-21 Hz)	High Beta (21-35 Hz)	Piper (35-50Hz)		Delta (0-5 Hz)	Alpha (5-15 Hz)	Low Beta (15-21 Hz)	High Beta (21-35 Hz)	Piper (35-50Hz)
1	2.33562	1.32437	1.24653	1.33021	1.42676		2.45384	1.03136	0.899517	0.859491	0.825789
2	2.54273	1.68034	2.57583	1.47751	1.2099		2.20626	1.30093	1.43992	1.32129	1.27779
3	2.27607	1.25439	1.40027	1.24307	1.21905		2.35124	1.24758	1.20105	1.17266	1.20786
4	2.62856	1.38201	1.22713	1.30245	1.24835		2.47211	1.26611	1.27009	1.264	1.25861
5	1.99527	1.05561	1.50064	1.00008	1.05312		2.29714	1.26059	1.35272	1.26826	1.19128
6	2.3133	1.07654	1.14679	1.14654	1.14468		2.26184	1.51187	1.55075	1.56074	1.59807
7	2.14522	1.58415	1.0341	1.42171	1.19545		2.32487	1.23249	1.27449	1.22219	1.34279
8	2.30695	1.15136	1.02894	1.05646	1.21415		2.43471	1.2253	1.25505	1.22728	1.18453
9	3.04765	1.43622	1.21004	1.14087	1.16819		2.67756	1.26585	1.20806	1.24221	1.2125
10	2.40427	1.41657	1.51813	1.39216	1.33721		2.24982	1.34737	1.46313	1.32656	1.31328
11	2.58862	1.25133	1.25002	1.30863	1.24918		2.7757	1.23522	1.21172	1.20994	1.20006
12	2.28487	1.76207	1.2499	1.32469	1.4948		2.28561	1.41907	1.50796	1.38183	1.39042
13	2.38614	1.245	1.14659	1.23371	1.19157		2.30508	1.24665	1.26337	1.22626	1.20315
14	2.26345	1.45255	1.60142	1.43888	1.12842		2.27724	1.57881	1.44588	1.25062	1.16378
15	2.74961	1.47755	1.52242	1.3058	1.55851		2.26956	1.21322	1.14546	1.18484	1.20384
16	2.25396	1.3031	1.11454	1.15035	1.1813		2.37311	1.29052	1.3281	1.25979	1.26427
17	2.52936	1.39505	1.33319	1.35532	1.28321		2.59409	1.28913	1.20724	1.22269	1.21176
18	2.84345	1.20247	1.63549	1.13117	1.31675		2.27835	1.42267	1.4517	1.44458	1.36743
19	2.40499	1.78614	1.96111	1.69766	1.67239		2.35582	1.37822	1.27573	1.26709	1.26434
20	2.60223	1.42882	1.36385	1.4226	1.49167		2.59422	1.39111	1.34788	1.29202	1.30868
21	2.56008	2.36525	2.22871	1.95661	1.89337		2.40344	1.35225	1.19915	1.3412	1.26027
22	2.41048	1.53576	1.55843	1.39826	1.43054		2.28802	1.22648	1.23031	1.22015	1.34
23	2.33225	1.69919	1.25562	1.29972	1.43124		2.13648	1.30374	1.61479	1.27276	1.47982
24	2.7326	1.36523	1.4328	1.33573	1.4018		2.39152	1.29475	1.20279	1.15216	1.15924
25	2.38352	1.28748	1.36261	1.42759	1.2818		2.35247	1.29337	1.34066	1.24716	1.25814
26	2.62431	1.72627	1.79858	1.57253	1.52597		2.35706	1.56955	1.61147	1.51106	1.50669
27	2.54092	1.41198	1.3838	1.09766	1.10643		2.18289	1.30336	1.58857	1.23054	1.34636
28	2.49262	2.05935	1.38474	1.25587	1.34603		2.25345	1.23573	1.36054	1.10636	1.24077
29	2.75655	1.2925	1.17793	1.13581	1.21463		2.28279	1.27344	1.25826	1.26954	1.29078
30	2.33959	1.41151	1.60692	1.27994	1.39596		2.31265	1.31891	1.30876	1.24409	1.2752
31	2.70915	1.10466	1.16441	1.17396	1.25869		2.30366	1.26183	1.1781	1.25113	1.2584
32	2.30028	1.66573	1.47921	1.44493	1.47822		2.32392	1.49851	1.29006	1.25519	1.26651
33	2.91262	2.01237	1.59046	1.7622	1.60571		2.3774	1.30479	1.34599	1.24543	1.23044
34	3.05803	1.40941	1.14456	1.16265	1.21154		2.38173	1.27035	1.20659	1.26966	1.28808
35	2.09003	1.48455	1.30913	1.22102	1.42216		2.17454	1.238	1.36241	1.35479	1.41533
36	2.48183	1.47616	1.16628	1.37747	1.14602		2.22723	1.23461	1.26545	1.22021	1.3331

## Sheet: Complexity and Variability Data
Isometric knee extensor torque complexity and variability data. These data are presented in figures 3, 4, 5 and 6 of the manuscipt.
	MSE Curve - Fatigued 20% of MVC																													MSE Curve - Fresh 20% of MVC
Participant No.	Scale 1	Scale 2	Scale 3	Scale 4	Scale 5	Scale 6	Scale 7	Scale 8	Scale 9	Scale 10	Scale 11	Scale 12	Scale 13	Scale 14	Scale 15	Scale 16	Scale 17	Scale 18	Scale 19	Scale 20	Scale 21	Scale 22	Scale 23	Scale 24	Scale 25	Scale 26	Scale 27	Scale 28		Scale 1	Scale 2	Scale 3	Scale 4	Scale 5	Scale 6	Scale 7	Scale 8	Scale 9	Scale 10	Scale 11	Scale 12	Scale 13	Scale 14	Scale 15	Scale 16	Scale 17	Scale 18	Scale 19	Scale 20
1	0.607359	0.689549	0.73694	0.749929	0.788128	0.827511	0.891366	1.00677	1.08104	1.25522	1.35531	1.47031	1.59174	1.69443	1.88012	1.89126	2.05388	2.08234	2.24071	2.39182	2.46273	2.18995	2.34729	2.89345	2.43226	2.45265	2.87313	2.54036		0.903195	0.719821	0.63685	0.649234	0.668247	0.707049	0.741474	0.773183	0.792553	0.831492	0.858106	0.914844	0.971796	0.998632	1.06494	1.09329	1.13955	1.21785	1.25084	1.30617
2	0.326629	0.442673	0.550342	0.610716	0.669364	0.727516	0.801218	0.88487	0.988982	1.11372	1.22531	1.28008	1.41976	1.49541	1.62265	1.66723	1.75598	1.86949	1.82348	1.96374	1.90984	1.96009	2.09838	1.92344	2.10801	1.8599	1.82656	2.03772		1.02248	0.767986	0.686138	0.695315	0.706685	0.722171	0.740731	0.760838	0.794344	0.832507	0.861524	0.908859	0.95315	1.00254	1.03438	1.08077	1.13077	1.18396	1.21292	1.25533
3	1.35144	1.10419	1.06048	1.06524	1.07614	1.13046	1.08448	1.06749	1.12141	1.1396	1.2201	1.24848	1.30276	1.39522	1.39813	1.40372	1.54268	1.58572	1.62376	1.70212	1.80111	1.91635	2.04419	1.96611	2.06032	2.1994	2.07944	2.1523		1.77594	1.72562	1.60103	1.44584	1.37161	1.28548	1.22423	1.19679	1.16352	1.14112	1.13928	1.11529	1.14313	1.12527	1.12943	1.15478	1.14285	1.17501	1.14323	1.17771
4	1.37097	1.11029	0.988352	0.959895	0.958513	0.932511	0.981175	0.93958	0.988861	0.97082	1.02778	1.07329	1.12076	1.13559	1.23827	1.24101	1.29409	1.43057	1.43997	1.53148	1.58567	1.62568	1.66389	1.644	1.72551	1.69848	1.80666	1.87259		1.22089	1.05277	0.878709	0.793026	0.747603	0.722427	0.718103	0.731535	0.749546	0.76278	0.777191	0.804169	0.798717	0.817364	0.842075	0.850651	0.879244	0.895811	0.942881	0.941407
5	0.617462	0.448515	0.426175	0.464898	0.515021	0.543809	0.584451	0.633516	0.665778	0.712987	0.746288	0.795217	0.835269	0.905009	0.938811	0.99228	1.09459	1.12375	1.18491	1.24566	1.26006	1.29336	1.33577	1.46435	1.45083	1.46853	1.51073	1.4824		0.764448	0.567989	0.500998	0.515242	0.549443	0.569588	0.60529	0.646033	0.666852	0.71002	0.733354	0.773136	0.811989	0.863541	0.905945	0.948795	0.996809	1.04196	1.08439	1.11163
6	0.86559	0.669107	0.695207	0.723912	0.745731	0.764398	0.809428	0.84657	0.871646	0.896619	0.94203	1.00544	1.06095	1.13525	1.15171	1.24945	1.37927	1.44204	1.44422	1.54392	1.48393	1.61875	1.75658	1.66319	1.83452	1.83347	1.71654	1.88505		0.944204	0.845835	0.866216	0.907424	0.916523	0.926195	0.939365	0.955928	0.996938	1.03806	1.11632	1.19359	1.30008	1.35673	1.41702	1.52566	1.64522	1.72504	1.75666	1.8338
7	0.363907	0.534969	0.615057	0.646166	0.682559	0.722352	0.788568	0.891053	0.971872	1.12067	1.21324	1.36382	1.41572	1.53421	1.64589	1.83033	1.89991	1.95703	1.89384	2.17277	1.93134	2.25759	2.28288	2.29685	2.31762	2.47822	2.57588	2.28766		1.01649	0.806527	0.753244	0.774494	0.796634	0.820964	0.833418	0.851869	0.885882	0.927676	0.979317	0.99874	1.05615	1.12526	1.18622	1.25706	1.34385	1.39195	1.4386	1.49136
8	0.465271	0.345378	0.289809	0.275574	0.273137	0.291036	0.303122	0.330038	0.35502	0.38087	0.406928	0.430968	0.450727	0.478163	0.501855	0.516922	0.542393	0.562535	0.584818	0.609407	0.627066	0.631394	0.667793	0.688463	0.715886	0.715852	0.735531	0.762486		0.909153	0.662312	0.541658	0.467889	0.440779	0.411535	0.41314	0.417922	0.413191	0.432434	0.438992	0.447566	0.468512	0.478986	0.497486	0.51202	0.518621	0.539114	0.546648	0.566067
9	0.372286	0.37462	0.442779	0.50178	0.5478	0.586357	0.614231	0.646931	0.68494	0.73073	0.766967	0.826137	0.879293	0.960079	1.03388	1.05622	1.16142	1.18476	1.25833	1.29588	1.44746	1.38309	1.45006	1.51925	1.54202	1.56988	1.60059	1.63907		0.97558	0.738355	0.731873	0.744762	0.774232	0.802763	0.840492	0.854295	0.886131	0.909315	0.955305	1.0019	1.0479	1.1002	1.165	1.23589	1.25314	1.33162	1.42545	1.41179
10	0.561285	0.546375	0.606622	0.662802	0.692421	0.744212	0.793556	0.853014	0.931565	0.980503	1.07736	1.1619	1.21451	1.29401	1.3588	1.45306	1.46162	1.52644	1.53286	1.6718	1.72464	1.70969	1.77716	1.8563	1.77289	1.98839	1.89585	1.93608		0.831793	0.708848	0.672764	0.715243	0.731687	0.767986	0.806187	0.829592	0.879434	0.90797	0.969381	1.02102	1.08475	1.14874	1.20082	1.26474	1.31438	1.38797	1.44535	1.50431
11	0.887506	0.659433	0.624503	0.57023	0.594212	0.603866	0.618367	0.643961	0.675273	0.693987	0.733052	0.762172	0.796406	0.824175	0.862039	0.878929	0.936848	0.963683	0.992177	0.987433	1.06429	1.10451	1.15679	1.13523	1.16883	1.23366	1.23078	1.38044		1.56883	1.3162	1.18915	1.07469	1.03167	1.0002	0.969874	0.982975	0.980694	0.979475	0.986003	1.00466	0.996555	0.987075	1.03769	1.03012	1.05509	1.11932	1.10728	1.17584
12	0.586499	0.687372	0.753692	0.76955	0.808304	0.871124	1.00298	1.13634	1.30874	1.44935	1.60199	1.74742	1.93424	2.02194	2.27415	2.30375	2.16873	2.35444	2.85376	2.74377	2.70088	2.82034	2.54003	2.90758	2.68178	2.92811	2.92811	3.29584		1.57667	1.36724	1.19931	1.13565	1.09187	1.09842	1.11677	1.09602	1.09222	1.11091	1.1381	1.13089	1.1977	1.21449	1.2552	1.30521	1.28733	1.40758	1.41288	1.4617
13	1.06571	0.874797	0.924373	0.930888	0.937397	0.988434	1.0028	1.0943	1.08122	1.223	1.28266	1.29487	1.39914	1.48883	1.57475	1.65399	1.78463	1.77117	1.84466	1.92948	2.14062	2.05007	2.10877	1.9983	2.08688	2.10173	1.90518	2.18263		1.27543	1.02144	0.912813	0.883062	0.872579	0.894597	0.924441	0.925254	0.931447	0.944453	0.970838	0.978831	1.02442	1.04512	1.10164	1.10407	1.16884	1.2265	1.25143	1.29929
14	0.420486	0.296065	0.288028	0.309599	0.350828	0.393111	0.430892	0.459758	0.489918	0.520571	0.554558	0.58367	0.62196	0.645295	0.674765	0.710126	0.735572	0.768043	0.802134	0.84783	0.878471	0.893366	0.941777	0.966938	0.992078	1.00494	1.05347	1.03173		1.21162	1.22708	1.22342	1.20624	1.17761	1.16002	1.15806	1.16496	1.18183	1.29119	1.35205	1.42345	1.55696	1.60304	1.8145	1.82844	1.87346	2.0065	2.04627	2.15329
15	0.402171	0.451823	0.552706	0.608056	0.656261	0.689449	0.728063	0.774782	0.842494	0.924773	1.02472	1.11518	1.21683	1.30612	1.38432	1.4894	1.57429	1.62056	1.67795	1.82833	1.88574	1.87529	2.00339	2.08369	2.06241	2.05166	2.20126	2.249		1.22054	1.00013	0.888435	0.829887	0.804694	0.792777	0.804304	0.819594	0.849455	0.870638	0.896799	0.945376	0.952689	1.00106	1.03792	1.08176	1.15341	1.15424	1.21433	1.23426
16	0.591833	0.648302	0.713657	0.757038	0.769271	0.794206	0.827539	0.881324	0.951104	1.03864	1.11369	1.16773	1.25846	1.37485	1.40272	1.49303	1.60561	1.57926	1.79176	1.8649	1.84001	1.92529	2.14922	2.03828	2.23359	2.15225	2.29701	2.31463		1.27096	1.05027	1.00065	1.0407	1.02236	1.03788	1.05241	1.04027	1.08698	1.11633	1.17378	1.22808	1.29276	1.35665	1.46285	1.5197	1.57781	1.69639	1.75557	1.77314
17	0.651281	0.508556	0.52518	0.568052	0.613869	0.646968	0.688222	0.725247	0.765654	0.810509	0.866775	0.933075	1.01497	1.08048	1.12523	1.20861	1.28372	1.35428	1.32205	1.44591	1.43976	1.54513	1.4931	1.59047	1.58738	1.51019	1.57876	1.53545		1.06678	0.782839	0.697243	0.700359	0.694602	0.722182	0.752093	0.777099	0.780487	0.814347	0.843476	0.87021	0.896071	0.941965	0.969846	1.05566	1.06681	1.12559	1.14394	1.19884
18	0.54112	0.470774	0.525318	0.585227	0.620541	0.65315	0.696546	0.742084	0.785973	0.84468	0.906168	0.976168	1.03411	1.12594	1.14616	1.24131	1.30389	1.41057	1.46603	1.55543	1.52357	1.64	1.69773	1.59263	1.84483	1.70161	1.78136	1.76359		0.97265	0.786413	0.778042	0.801877	0.831982	0.847471	0.877559	0.905788	0.946769	0.985589	1.04919	1.11517	1.19388	1.24969	1.31952	1.40402	1.47506	1.52669	1.62585	1.68139
19	0.651391	0.543388	0.532497	0.577014	0.621031	0.633416	0.669114	0.703428	0.731298	0.766375	0.797569	0.842822	0.887464	0.929181	1.01154	1.07132	1.11675	1.15975	1.20097	1.28387	1.34207	1.30666	1.4045	1.50533	1.44178	1.55954	1.61328	1.60162		1.44276	1.18855	1.11214	1.0418	1.03413	1.06213	1.04724	1.07503	1.08436	1.08556	1.11448	1.15541	1.18371	1.21625	1.2521	1.31832	1.33154	1.40064	1.4578	1.51097
20	0.895061	0.809762	0.884834	0.906311	0.926331	0.956426	0.996548	1.10118	1.19396	1.30784	1.39403	1.4963	1.56259	1.64765	1.71873	1.87066	1.92355	2.0407	2.0892	2.20432	2.21429	2.04157	2.26292	2.34097	2.20429	2.22132	2.61885	2.439		1.07804	0.840748	0.763651	0.751595	0.75368	0.791273	0.814927	0.835703	0.829743	0.859453	0.906221	0.944419	0.971456	1.0036	1.05881	1.12308	1.14396	1.17654	1.23091	1.26333
21	0.622489	0.725626	0.773548	0.789388	0.821611	0.874357	0.958421	1.05884	1.20198	1.33378	1.48818	1.67051	1.638	1.85073	1.87725	2.1571	2.20294	2.41564	2.28147	2.52747	2.61844	2.33462	3.08029	2.78108	2.37335	2.53783	2.51231	2.52172		1.45214	1.23199	1.13124	1.10778	1.11405	1.13657	1.1322	1.1468	1.17896	1.17388	1.21003	1.2169	1.2953	1.29695	1.37807	1.43312	1.52232	1.55387	1.58127	1.58451
22	0.484695	0.32441	0.329176	0.361452	0.403255	0.446168	0.47863	0.519389	0.560661	0.594254	0.629726	0.672062	0.719737	0.755516	0.797719	0.852025	0.895656	0.913617	0.987984	1.01922	1.07037	1.11715	1.10837	1.14117	1.19295	1.23214	1.22738	1.27364		1.26769	0.980694	0.89239	0.863026	0.881695	0.890895	0.90805	0.938033	0.964432	0.999116	1.03686	1.09375	1.11466	1.15698	1.19254	1.22542	1.25764	1.30727	1.35274	1.38159
23	1.56959	1.27131	1.28016	1.19239	1.21294	1.19004	1.23541	1.18112	1.24258	1.20918	1.2507	1.31142	1.33134	1.37354	1.47481	1.50897	1.5674	1.55784	1.61821	1.65984	1.65579	1.7312	1.86161	1.77745	1.7584	1.82014	1.94242	1.74047		1.48422	1.2946	1.14096	1.02829	0.967909	0.913165	0.875365	0.874971	0.891536	0.871371	0.87455	0.885308	0.893478	0.896973	0.903631	0.906065	0.938686	0.950648	0.972759	0.976412
24	1.0471	0.817234	0.844857	0.86243	0.882363	0.919903	0.906879	0.933646	0.98032	0.973958	1.06659	1.10499	1.17229	1.21113	1.26143	1.32376	1.40258	1.46413	1.52408	1.58581	1.68471	1.70371	1.75496	1.84852	2.09849	2.03042	1.9981	1.92945		1.21544	0.98987	0.942555	0.89255	0.922817	0.907611	0.942062	0.944863	0.966998	0.979501	1.00598	1.0062	1.04801	1.09095	1.14072	1.17956	1.23903	1.26288	1.31869	1.35021
25	1.37251	1.19607	1.06699	1.01171	1.03231	1.04949	1.04197	1.07838	1.0876	1.11486	1.10956	1.18533	1.2381	1.23814	1.33364	1.32353	1.35807	1.46414	1.49017	1.49568	1.61926	1.55088	1.63829	1.55754	1.65395	1.70249	1.7524	1.72652		1.49385	1.29756	1.14214	1.07855	1.03941	1.01354	0.99421	0.990927	1.02681	1.03406	1.04858	1.07305	1.08404	1.12245	1.12918	1.14424	1.13514	1.21248	1.24302	1.25582
26	0.923361	0.794294	0.869319	0.870805	0.878773	0.945509	0.965064	1.06634	1.13689	1.23726	1.3899	1.44773	1.53121	1.63639	1.76626	1.82109	1.94765	2.10721	2.01133	1.96631	2.18841	2.11108	2.15633	2.26868	2.46568	2.20513	2.30552	2.33289		1.10014	0.865564	0.816086	0.800915	0.805609	0.836051	0.863747	0.883951	0.904926	0.938967	0.993541	1.0228	1.0815	1.11793	1.16268	1.21742	1.27621	1.28567	1.37696	1.39473
27	0.434269	0.510857	0.607431	0.652004	0.692894	0.724625	0.785277	0.83264	0.918738	0.996602	1.10717	1.21008	1.28785	1.38159	1.40305	1.51135	1.54936	1.71523	1.76055	1.68789	1.83383	1.99428	1.95964	1.97642	2.18301	2.15387	2.01712	2.21515		0.951749	0.695874	0.676563	0.690662	0.705456	0.750417	0.762102	0.790968	0.821289	0.84542	0.855366	0.904793	0.946264	1.00394	1.03096	1.06632	1.13414	1.15948	1.21262	1.30541
28	0.316146	0.499299	0.591574	0.640484	0.685728	0.739962	0.815945	0.930819	1.01809	1.14343	1.27097	1.40799	1.47176	1.59479	1.66935	1.69102	1.7663	1.83725	2.01126	2.14447	2.04809	2.16727	2.30054	2.17297	2.01359	2.29372	2.52733	2.49213		1.06278	0.97704	0.916943	0.926951	0.938021	0.963019	0.97189	0.998775	1.03104	1.06334	1.08898	1.11543	1.16779	1.23645	1.29483	1.37389	1.38082	1.43226	1.53123	1.54318
29	0.945044	0.678463	0.571835	0.522481	0.498155	0.501272	0.504426	0.519732	0.526149	0.551114	0.567819	0.573496	0.573723	0.610097	0.605181	0.619614	0.644056	0.684882	0.673573	0.710611	0.744718	0.761679	0.756863	0.801607	0.843734	0.834798	0.834473	0.873966		1.28117	1.09156	0.933869	0.852393	0.797476	0.740623	0.70234	0.686163	0.667293	0.662631	0.661824	0.663263	0.660858	0.669565	0.648363	0.679431	0.677329	0.669814	0.690629	0.693715
30	0.521991	0.65268	0.719464	0.755813	0.817254	0.892528	1.02475	1.14785	1.27625	1.41635	1.57113	1.7157	1.8363	1.9047	2.00187	2.04559	2.10737	2.06172	2.33776	2.368	2.27994	2.26554	2.11428	2.21355	2.22642	2.32925	2.07678	2.35731		0.966764	0.79526	0.760704	0.778943	0.808826	0.827572	0.864961	0.900106	0.954683	1.00579	1.05634	1.1149	1.19707	1.27154	1.35306	1.42929	1.46727	1.52561	1.58948	1.7086
31	0.855894	0.693022	0.573831	0.579047	0.584148	0.583539	0.610174	0.648441	0.673023	0.700254	0.713466	0.760959	0.778094	0.828095	0.86327	0.903783	0.932871	0.983626	1.01934	1.05946	1.10956	1.07602	1.16398	1.22378	1.21694	1.22071	1.3183	1.32952		1.53809	1.21834	1.16347	1.04417	1.03065	1.00868	0.99599	1.01633	0.997222	1.03274	1.06329	1.064	1.06824	1.12279	1.13402	1.17527	1.19773	1.21925	1.25903	1.28307
32	0.494541	0.569286	0.650169	0.686794	0.733239	0.791868	0.855776	0.947648	1.02939	1.17314	1.29708	1.41569	1.45476	1.62296	1.71903	1.78302	1.81849	1.92662	1.89332	2.05611	2.02702	2.27245	2.0319	2.30666	2.30712	2.22162	2.45674	2.52573		0.530928	0.601923	0.67904	0.714492	0.744534	0.78522	0.830538	0.897278	0.973566	1.07367	1.16196	1.2558	1.3692	1.46173	1.55604	1.74356	1.75157	1.82346	1.89255	2.01327
33	0.413989	0.558237	0.65042	0.686982	0.739098	0.80071	0.887711	0.990846	1.10423	1.17271	1.35342	1.50459	1.59131	1.64807	1.77085	1.83714	2.00643	2.09421	1.97055	2.00439	2.01642	2.4379	2.16274	2.3232	2.2977	2.43813	2.30845	2.25746		0.734285	0.594353	0.565702	0.579915	0.614961	0.652611	0.690313	0.713786	0.741955	0.782755	0.817337	0.871553	0.906382	0.970171	1.01137	1.05892	1.14624	1.1541	1.21906	1.29289
34	0.191981	0.146141	0.157582	0.180061	0.209408	0.244053	0.274171	0.304377	0.339456	0.360989	0.390389	0.414508	0.439042	0.464046	0.478216	0.489667	0.511067	0.53533	0.542089	0.564161	0.582001	0.60507	0.593877	0.628178	0.620872	0.662679	0.678785	0.685558		1.48943	1.18389	1.03116	0.982301	0.944075	0.922197	0.932973	0.921364	0.931564	0.937634	0.957764	0.98354	1.01397	1.0142	1.00378	1.02155	1.0478	1.04418	1.05412	1.11729
35	0.827463	0.733834	0.795118	0.819069	0.854737	0.924471	0.986617	1.09207	1.15843	1.27684	1.42545	1.49777	1.63098	1.73491	1.78943	1.8732	1.89025	1.98513	1.8267	2.12284	1.9172	1.87347	2.14818	2.26065	2.24778	2.31254	1.98438	2.59339		1.43782	1.19665	1.03929	0.991184	0.993674	0.998841	1.00599	1.02377	1.0391	1.05467	1.08571	1.13256	1.15872	1.19686	1.22925	1.25925	1.30015	1.31065	1.35581	1.39072
36	0.254746	0.345876	0.463621	0.535427	0.596162	0.638475	0.685827	0.74638	0.823566	0.912668	0.97651	1.06711	1.15809	1.23108	1.3464	1.39052	1.44371	1.44792	1.51876	1.47273	1.5462	1.62613	1.62253	1.62451	1.63519	1.84329	1.78014	1.71711		0.746661	0.658213	0.661461	0.709036	0.733514	0.769726	0.81356	0.854991	0.910986	0.969022	1.04356	1.09535	1.18546	1.25649	1.34455	1.41273	1.50687	1.53125	1.59916	1.66077
[truncated: 24 more columns]

## Sheet: Regression Statistics
Statistics from the hierarchical, multiple, linear regression analysis assessing the association between Sample entropy at each scale of the multiscale entropy curve and alpha band coherence with age and the absolute intensity of the KE at 20% of MVC held constant. These data are presented in Figure 7A of the manuscript.												Statistics from the hierarchical, multiple, linear regression analysis assessing the association between the fatigue-related change in sample entropy at each scale of the multiscale entropy curve and the fatigue-related change in alpha band coherence with age and TTF held constant. These data are presented in Figure 7B of the manuscript.
	Fatigued 20% of MVC						Fresh 20% of MVC					∆SampEn vs ∆Alpha
	R2	Beta Coef.	P	∆F			R2	Beta Coef.	P	∆F			R2	Beta Coef.	P	∆F
Scale 1	0.018	-0.14	0.399	0.731		Scale 1	0.0004	-0.021	0.883	0.022		Scale 1	0.103	-0.337	0.0643	3.672
Scale 2	0.002	0.049	0.782	0.078		Scale 2	0.007	0.084	0.581	0.312		Scale 2	0.011	-0.109	0.557	0.352
Scale 3	0.019	0.142	0.435	0.626		Scale 3	0.034	0.186	0.239	1.442		Scale 3	0.0003	0.019	0.917	0.011
Scale 4	0.021	0.153	0.403	0.718		Scale 4	0.059	0.246	0.129	2.431		Scale 4	0.001	0.035	0.849	0.037
Scale 5	0.029	0.176	0.334	0.962		Scale 5	0.067	0.263	0.11	2.704		Scale 5	0.003	0.054	0.77	0.087
Scale 6	0.037	0.2	0.27	1.26		Scale 6	0.083	0.292	0.081	3.237		Scale 6	0.003	0.056	0.76	0.095
Scale 7	0.063	0.262	0.143	0.253		Scale 7	0.096	0.314	0.0638	3.687		Scale 7	0.014	0.124	0.501	0.463
Scale 8	0.083	0.3	0.0856	3.146		Scale 8	0.102	0.324	0.0578	3.872		Scale 8	0.026	0.171	0.346	0.916
Scale 9	0.121	0.363	0.0333	4.949		Scale 9	0.113	0.341	0.046	4.309		Scale 9	0.053	0.242	0.177	1.906
Scale 10	0.124	0.367	0.0267	5.393		Scale 10	0.148	0.39	0.021	5.896		Scale 10	0.078	0.294	0.0954	2.953
Scale 11	0.149	0.403	0.0129	6.94		Scale 11	0.117	0.427	0.01	7.504		Scale 11	0.118	0.361	0.0384	4.666
Scale 12	0.175	0.436	0.00616	8.604		Scale 12	0.191	0.442	0.00651	8.473		Scale 12	0.162	0.424	0.014	6.751
Scale 13	0.146	0.399	0.0126	6.988		Scale 13	0.221	0.476	0.00264	10.634		Scale 13	0.143	0.398	0.022	5.792
Scale 14	0.156	0.412	0.00874	7.802		Scale 14	0.214	0.469	0.00262	10.652		Scale 14	0.165	0.428	0.013	6.92
Scale 15	0.156	0.412	0.00801	8		Scale 15	0.218	0.473	0.0023	10.979		Scale 15	0.163	0.425	0.0134	6.852
Scale 16	0.175	0.436	0.00465	9.26		Scale 16	0.23	0.486	0.00126	12.518		Scale 16	0.187	0.455	0.00798	8.006
Scale 17	0.153	0.408	0.00758	8.126		Scale 17	0.218	0.473	0.00151	12.046		Scale 17	0.17	0.434	0.0113	7.238
Scale 18	0.182	0.444	0.00371	9.803		Scale 18	0.218	0.473	0.00172	11.714		Scale 18	0.193	0.463	0.00699	8.31
Scale 19	0.144	0.396	0.0125	7		Scale 19	0.216	0.471	0.00158	11.921		Scale 19	0.161	0.422	0.0156	6.513
Scale 20	0.15	0.404	0.0095	7.609		Scale 20	0.221	0.476	0.00129	12.453		Scale 20	0.177	0.443	0.00937	7.646
Scale 21	0.149	0.402	0.0105	7.384		Scale 21	0.203	0.425	0.00236	10.909		Scale 21	0.177	0.443	0.01067	7.356
Scale 22	0.155	0.41	0.0079	8.044		Scale 22	0.218	0.473	0.0015	12.058		Scale 22	0.178	0.444	0.01057	7.377
Scale 23	0.203	0.47	0.00303	10.292		Scale 23	0.231	0.487	0.00113	12.802		Scale 23	0.219	0.492	0.00376	9.77
Scale 24	0.146	0.399	0.01	7.499		Scale 24	0.22	0.475	0.00148	12.088		Scale 24	0.157	0.417	0.01583	6.494
Scale 25	0.089	0.311	0.0526	4.052		Scale 25	0.233	0.489	0.00118	12.692		Scale 25	0.104	0.339	0.05711	3.895
Scale 26	0.136	0.384	0.0171	6.33		Scale 26	0.219	0.474	0.00149	12.076		Scale 26	0.167	0.43	0.01363	6.817
Scale 27	0.13	0.377	0.0179	6.232		Scale 27	0.234	0.49	0.000941	13.278		Scale 27	0.15	0.408	0.0183	6.185
Scale 28	0.119	0.36	0.0273	5.353		Scale 28	0.24	0.497	0.00104	13.001		Scale 28	0.115	0.356	0.0442	4.388

## Sheet: Multiscale Entropy ANOVA Stats
P values from the post hoc pairwise comparisons between sample entropy at each coarse-grained scale of the multiscale entropy curve derived from the fresh and fatigued contractions. Data presented in figure 3 of the manuscript.
	P
Scale 1	<.0001
Scale 2	<.0001
Scale 3	<.0001
Scale 4	<.0001
Scale 5	0.00126332
Scale 6	0.00659564
Scale 7	0.0427471
Scale 8	0.296876
Scale 9	0.918011
Scale 10	0.435587
Scale 11	0.139085
Scale 12	0.0519645
Scale 13	0.036528
Scale 14	0.0136972
Scale 15	0.012092
Scale 16	0.0102427
Scale 17	0.00505966
Scale 18	0.00525436
Scale 19	0.0072173
Scale 20	0.0038094
Scale 21	0.00447799
Scale 22	0.00592622
Scale 23	0.0067219
Scale 24	0.00614302
Scale 25	0.0105848
Scale 26	0.00630562
Scale 27	0.0184657
Scale 28	0.014951
